# Supplementary material for: The Importance of Energy Theory in Shaping Elevational Species Richness Patterns in Plants
Source: Biology (Basel). 2022 May 26;11(6):819. doi: 10.3390/biology11060819 (PMC9219821; doi:10.3390/biology11060819)
Supplement: Supplementary file 1 [file biology-11-00819-s001.zip]

Archive with 1 entries (1 files):
- biology-1695634-supplementary.pdf
